# Supplementary material for: Redescription of Arcifronsarcifrontalis Ding & Yang, 1986 (Hemiptera, Fulgoromorpha, Delphacidae)
Source: Zookeys. 2019 Feb 27;(825):145–52. doi: 10.3897/zookeys.825.21872 (PMC6403198; doi:10.3897/zookeys.825.21872)
Supplement: XML Treatment for Arcifrons [file zookeys.825.21872-treatment1.xml]

<!DOCTYPE tp:taxon-treatment
  PUBLIC "-//TaxonX//DTD Taxonomic Treatment Publishing DTD v0 20100105//EN" "tax-treatment-NSO.dtd">
<tp:taxon-treatment xmlns:tp="http://www.plazi.org/taxpub"><tp:treatment-meta><kwd-group><label>Taxon classification</label><kwd><named-content xmlns:xlink="http://www.w3.org/1999/xlink" content-type="kingdom">Animalia</named-content></kwd><kwd><named-content xmlns:xlink="http://www.w3.org/1999/xlink" content-type="order">Hemiptera</named-content></kwd><kwd><named-content xmlns:xlink="http://www.w3.org/1999/xlink" content-type="family">Delphacidae</named-content></kwd></kwd-group><mixed-citation publication-type="journal"><person-group><name><surname>Li</surname><given-names>Hong-Xing</given-names></name><name><surname>Yang</surname><given-names>Lin</given-names></name><name><surname>Chen</surname><given-names>Xiang-Sheng</given-names></name></person-group><article-title>Redescription of <italic><tp:taxon-name><tp:taxon-name-part taxon-name-part-type="genus" reg="Arcifrons">Arcifrons</tp:taxon-name-part><tp:taxon-name-part taxon-name-part-type="species" reg="arcifrontalis">arcifrontalis</tp:taxon-name-part></tp:taxon-name></italic> Ding &amp; Yang, 1986 (<tp:taxon-name><tp:taxon-name-part taxon-name-part-type="order">Hemiptera</tp:taxon-name-part></tp:taxon-name>, <tp:taxon-name><tp:taxon-name-part taxon-name-part-type="infraorder">Fulgoromorpha</tp:taxon-name-part></tp:taxon-name>, <tp:taxon-name><tp:taxon-name-part taxon-name-part-type="family">Delphacidae</tp:taxon-name-part></tp:taxon-name>)</article-title><source>Zookeys</source><day>27</day><month>2</month><year>2019</year><volume>2019</volume><issue>825</issue><fpage>145</fpage><lpage>152</lpage><pub-id pub-id-type="doi">10.3897/zookeys.825.21872</pub-id></mixed-citation></tp:treatment-meta><tp:nomenclature><tp:taxon-name>
            <tp:taxon-name-part taxon-name-part-type="genus" reg="Arcifrons">Arcifrons</tp:taxon-name-part>
          </tp:taxon-name><tp:taxon-authority>Ding &amp; Yang, 1986</tp:taxon-authority><tp:nomenclature-citation-list><tp:nomenclature-citation><tp:taxon-name>
                <tp:taxon-name-part taxon-name-part-type="genus" reg="Arcifrons">Arcifrons</tp:taxon-name-part>
              </tp:taxon-name><comment>: <xref ref-type="bibr" rid="B2">Ding and Yang 1986</xref>: 421; <xref ref-type="bibr" rid="B3">Ding 2006</xref>: 124.</comment></tp:nomenclature-citation></tp:nomenclature-citation-list></tp:nomenclature><tp:treatment-sec sec-type="type species" id="SECID0EPEAC"><title>Type species.</title><p><italic><tp:taxon-name><tp:taxon-name-part taxon-name-part-type="genus" reg="Arcifrons">Arcifrons</tp:taxon-name-part><tp:taxon-name-part taxon-name-part-type="species" reg="arcifrontalis">arcifrontalis</tp:taxon-name-part></tp:taxon-name></italic> Ding &amp; Yang, 1986, by original designation.</p></tp:treatment-sec><tp:treatment-sec sec-type="Differential diagnosis" id="SECID0EAFAC"><title>Differential diagnosis.</title><p>The genus is readily distinguished from other genera in the tribe <tp:taxon-name><tp:taxon-name-part taxon-name-part-type="tribe">Tropidocephalini</tp:taxon-name-part></tp:taxon-name> by the following features: frons distinctly sharply pointed at apex in dorsal view (Figs <xref ref-type="fig" rid="F1">1</xref>, <xref ref-type="fig" rid="F1">3</xref>, <xref ref-type="fig" rid="F2">5</xref>) and distinctly inclined anteriorly in lateral view (Figs <xref ref-type="fig" rid="F1">2</xref>, <xref ref-type="fig" rid="F1">4</xref>, <xref ref-type="fig" rid="F2">7</xref>), with median carina distinctly developed (Fig. <xref ref-type="fig" rid="F2">6</xref>); postclypeus with median carina distinct (Fig. <xref ref-type="fig" rid="F2">6</xref>).</p><fig id="F1" position="float" orientation="portrait"><label>Figures 1–4.</label><caption><p><italic><tp:taxon-name><tp:taxon-name-part taxon-name-part-type="genus" reg="Arcifrons">Arcifrons</tp:taxon-name-part><tp:taxon-name-part taxon-name-part-type="species" reg="arcifrontalis">arcifrontalis</tp:taxon-name-part></tp:taxon-name></italic> Ding &amp; Yang, 1986. <bold>1</bold> male habitus, dorsal view <bold>2</bold> the same, lateral view <bold>3</bold> female habitus, dorsal view <bold>4</bold> the same, lateral view. Scale bars: 0.5 mm.</p></caption><graphic xmlns:xlink="http://www.w3.org/1999/xlink" xlink:href="zookeys-825-145-g001.jpg" position="float" orientation="portrait" xlink:type="simple" id="oo_267650.jpg"/></fig><fig id="F2" position="float" orientation="portrait"><label>Figures 5–15.</label><caption><p><italic><tp:taxon-name><tp:taxon-name-part taxon-name-part-type="genus" reg="Arcifrons">Arcifrons</tp:taxon-name-part><tp:taxon-name-part taxon-name-part-type="species" reg="arcifrontalis">arcifrontalis</tp:taxon-name-part></tp:taxon-name></italic> Ding &amp; Yang, 1986. <bold>5</bold> head and throad, dorsal view <bold>6</bold> frons and clypeus <bold>7</bold> the same, lateral view <bold>8</bold> tegmen <bold>9</bold> male genitalia, posterior view <bold>10</bold> the same, lateral view <bold>11</bold> aedeagus <bold>12</bold> genital style, posterior view <bold>13</bold> the same, left lateral view <bold>14</bold> female genitalia, posterior view <bold>15</bold> gonapophysis IX. Scale bars: 0.2 mm (<bold>5–10, 14, 15</bold>); 0.1 mm (<bold>11–13</bold>).</p></caption><graphic xmlns:xlink="http://www.w3.org/1999/xlink" xlink:href="zookeys-825-145-g002.jpg" position="float" orientation="portrait" xlink:type="simple" id="oo_267651.jpg"/></fig></tp:treatment-sec><tp:treatment-sec sec-type="description" id="SECID0E4IAC"><title>Description.</title><p>The distinctive characters used by <xref ref-type="bibr" rid="B3">Ding (2006)</xref> are modified as follows.</p></tp:treatment-sec><tp:treatment-sec sec-type="Head and thorax" id="SECID0EHJAC"><title>Head and thorax.</title><p>Head including eyes narrower than pronotum. Vertex broad transversely, with basal compartment near trapezoidal (Fig. <xref ref-type="fig" rid="F2">5</xref>). Frons elongate, rectangular, longer in middle line than wide at widest part, lateral carinae subparallel, median carina distinctly developed, forked at base (Fig. <xref ref-type="fig" rid="F2">6</xref>), with distinctly sharply pointed at <!--PageBreak -->apex in dorsal view (Fig. <xref ref-type="fig" rid="F2">5</xref>) and distinctly inclined anteriorly in lateral view, with apical margin roundly convex (Fig. <xref ref-type="fig" rid="F2">7</xref>). Postclypeus with median carina distinct, lateral carinae absent, width at base slightly wider than frons at apex. Antennae short, cylindrical, reaching to frontoclypeal suture, with basal segment with length longer than width, shorter than second segment (Fig. <xref ref-type="fig" rid="F2">6</xref>). Pronotum longer than vertex, tricarinae distinct, lateral carinae reaching hind margin, with base curved inward, with posterior apex more closed anterior apex of lateral carinae of mesonotum. Mesonotum developed, tricarinae distinct, median carina complete, reaching tip of scutellum, lateral carinae reaching hind margin (Fig. <xref ref-type="fig" rid="F2">5</xref>). Spinal formula of hind leg 5-6-4. Hind tibiae with a lateral tooth basally and medially respectively. Post-tibial spur without teeth along hind margin, but with a small apical tooth, with inner side surface concave.</p></tp:treatment-sec><tp:treatment-sec sec-type="Male genitalia" id="SECID0EHKAC"><title>Male genitalia.</title><p>Anal segment (Fig. <xref ref-type="fig" rid="F2">9</xref>) ring-like. Pygofer with ventral margin longer than dorsal margin in lateral view (Fig. <xref ref-type="fig" rid="F2">10</xref>), mediovental processes distinct (Fig. <xref ref-type="fig" rid="F2">9</xref>). Aedeagus (Fig. <xref ref-type="fig" rid="F2">11</xref>) with phallobase distinct. Genital styles (Figs <xref ref-type="fig" rid="F2">12</xref>, <xref ref-type="fig" rid="F2">13</xref>) simple, long.</p></tp:treatment-sec><tp:treatment-sec sec-type="host" id="SECID0EFLAC"><title>Host plants.</title><p>Bamboo.</p></tp:treatment-sec><tp:treatment-sec sec-type="distribution" id="SECID0EKLAC"><title>Distribution.</title><p>Oriental Region (China).</p></tp:treatment-sec><tp:treatment-sec sec-type="remarks" id="SECID0EPLAC"><title>Remarks.</title><p>This genus is similar to <italic><tp:taxon-name><tp:taxon-name-part taxon-name-part-type="genus" reg="Arcofaciella">Arcofaciella</tp:taxon-name-part></tp:taxon-name></italic> Fennah, 1956 but differs from it by: frons with median carina distinctly developed, with lateral carinae subparallel (frons with median carina not delveloped, with lateral carinae arched in <italic><tp:taxon-name><tp:taxon-name-part taxon-name-part-type="genus" reg="Arcofaciella">Arcofaciella</tp:taxon-name-part></tp:taxon-name></italic>); postclypeus with median carina developed (postclypeus with median carina absent in <italic><tp:taxon-name><tp:taxon-name-part taxon-name-part-type="genus" reg="Arcofaciella">Arcofaciella</tp:taxon-name-part></tp:taxon-name></italic>); spinal formula of hind leg 5-6-4 (spinal formula of hind leg 5-8-5 or 5-9-5 in <italic><tp:taxon-name><tp:taxon-name-part taxon-name-part-type="genus" reg="Arcofaciella">Arcofaciella</tp:taxon-name-part></tp:taxon-name></italic>); anal segment of male with two processes large and lamellate (anal segment of male with two processes short and spinous in <italic><tp:taxon-name><tp:taxon-name-part taxon-name-part-type="genus" reg="Arcofaciella">Arcofaciella</tp:taxon-name-part></tp:taxon-name></italic>).</p><!--PageBreak  --><p>This genus is also similar to <italic><tp:taxon-name><tp:taxon-name-part taxon-name-part-type="genus" reg="Mucillnata">Mucillnata</tp:taxon-name-part></tp:taxon-name></italic> Qin &amp; Zhang, 2010 but differs from it by: frons distinctly inclined anteriorly in lateral view (frons not distinctly inclined anteriorly in lateral view in <italic><tp:taxon-name><tp:taxon-name-part taxon-name-part-type="genus" reg="Mucillnata">Mucillnata</tp:taxon-name-part></tp:taxon-name></italic>); lateral carinae of the pronotum not diverging and attaining the hind margin (lateral carinae of the pronotum diverging and not at<!--PageBreak -->taining the hind margin in <italic><tp:taxon-name><tp:taxon-name-part taxon-name-part-type="genus" reg="Mucillnata">Mucillnata</tp:taxon-name-part></tp:taxon-name></italic>); pygofer of male with ventral margin with two processes (pygofer of male with a medioventral process in <italic><tp:taxon-name><tp:taxon-name-part taxon-name-part-type="genus" reg="Mucillnata">Mucillnata</tp:taxon-name-part></tp:taxon-name></italic>); anal segment of male with two lateral processes (anal segment of male with single process on the caudoventral margin on right side in <italic><tp:taxon-name><tp:taxon-name-part taxon-name-part-type="genus" reg="Mucillnata">Mucillnata</tp:taxon-name-part></tp:taxon-name></italic>).</p></tp:treatment-sec><ref-list><ref id="B2"><mixed-citation xmlns:xlink="http://www.w3.org/1999/xlink" xlink:type="simple"><person-group><name name-style="western"><surname>Ding</surname><given-names>JH</given-names></name><name name-style="western"><surname>Yang</surname><given-names>LF</given-names></name><name name-style="western"><surname>Hu</surname><given-names>CL</given-names></name></person-group> (<year>1986</year>) <article-title>Descriptions of new genera and species of <tp:taxon-name><tp:taxon-name-part taxon-name-part-type="family">Delphacidae</tp:taxon-name-part></tp:taxon-name> attacking bamboo from Yunnan Province, China.</article-title><source>Acta Entomologische Sinica</source><volume>29</volume>(<issue>4</issue>): <fpage>415</fpage>–<lpage>425</lpage>. <ext-link xlink:type="simple" ext-link-type="doi" xlink:href="10.16380/j.kcxb.1986.04.016">https://doi.org/10.16380/j.kcxb.1986.04.016</ext-link></mixed-citation></ref><ref id="B3"><mixed-citation xmlns:xlink="http://www.w3.org/1999/xlink" xlink:type="simple"><person-group><name name-style="western"><surname>Ding</surname><given-names>JH</given-names></name></person-group> (<year>2006</year>) <source>Fauna Sinica. <tp:taxon-name><tp:taxon-name-part taxon-name-part-type="class">Insecta</tp:taxon-name-part></tp:taxon-name> Vol. 45. <tp:taxon-name><tp:taxon-name-part taxon-name-part-type="suborder">Homoptera</tp:taxon-name-part></tp:taxon-name><tp:taxon-name><tp:taxon-name-part taxon-name-part-type="family">Delphacidae</tp:taxon-name-part></tp:taxon-name>.</source><publisher-name>Science Press</publisher-name>, <publisher-loc>Beijing</publisher-loc>, <size units="page">776 pp</size>.</mixed-citation></ref></ref-list></tp:taxon-treatment>
