# Supplementary material for: Redescription of Arcifronsarcifrontalis Ding & Yang, 1986 (Hemiptera, Fulgoromorpha, Delphacidae)
Source: Zookeys. 2019 Feb 27;(825):145–52. doi: 10.3897/zookeys.825.21872 (PMC6403198; doi:10.3897/zookeys.825.21872)
Supplement: XML Treatment for Arcifrons arcifrontalis [file zookeys.825.21872-treatment2.xml]

<!DOCTYPE tp:taxon-treatment
  PUBLIC "-//TaxonX//DTD Taxonomic Treatment Publishing DTD v0 20100105//EN" "tax-treatment-NSO.dtd">
<tp:taxon-treatment xmlns:tp="http://www.plazi.org/taxpub"><tp:treatment-meta><kwd-group><label>Taxon classification</label><kwd><named-content xmlns:xlink="http://www.w3.org/1999/xlink" content-type="kingdom">Animalia</named-content></kwd><kwd><named-content xmlns:xlink="http://www.w3.org/1999/xlink" content-type="order">Hemiptera</named-content></kwd><kwd><named-content xmlns:xlink="http://www.w3.org/1999/xlink" content-type="family">Delphacidae</named-content></kwd></kwd-group><mixed-citation publication-type="journal"><person-group><name><surname>Li</surname><given-names>Hong-Xing</given-names></name><name><surname>Yang</surname><given-names>Lin</given-names></name><name><surname>Chen</surname><given-names>Xiang-Sheng</given-names></name></person-group><article-title>Redescription of <italic><tp:taxon-name><tp:taxon-name-part taxon-name-part-type="genus" reg="Arcifrons">Arcifrons</tp:taxon-name-part><tp:taxon-name-part taxon-name-part-type="species" reg="arcifrontalis">arcifrontalis</tp:taxon-name-part></tp:taxon-name></italic> Ding &amp; Yang, 1986 (<tp:taxon-name><tp:taxon-name-part taxon-name-part-type="order">Hemiptera</tp:taxon-name-part></tp:taxon-name>, <tp:taxon-name><tp:taxon-name-part taxon-name-part-type="infraorder">Fulgoromorpha</tp:taxon-name-part></tp:taxon-name>, <tp:taxon-name><tp:taxon-name-part taxon-name-part-type="family">Delphacidae</tp:taxon-name-part></tp:taxon-name>)</article-title><source>Zookeys</source><day>27</day><month>2</month><year>2019</year><volume>2019</volume><issue>825</issue><fpage>145</fpage><lpage>152</lpage><pub-id pub-id-type="doi">10.3897/zookeys.825.21872</pub-id></mixed-citation></tp:treatment-meta><tp:nomenclature><tp:taxon-name>
            <tp:taxon-name-part taxon-name-part-type="genus" reg="Arcifrons">Arcifrons</tp:taxon-name-part>
            <tp:taxon-name-part taxon-name-part-type="species" reg="arcifrontalis">arcifrontalis</tp:taxon-name-part>
          </tp:taxon-name><tp:taxon-authority>Ding &amp; Yang, 1986</tp:taxon-authority><xref ref-type="fig" rid="F1">Figures 1–4</xref><xref ref-type="fig" rid="F2">, 5–15</xref><xref ref-type="fig" rid="F4">, 17</xref><xref ref-type="fig" rid="F4">, 18</xref><tp:nomenclature-citation-list><tp:nomenclature-citation><tp:taxon-name>
                <tp:taxon-name-part taxon-name-part-type="genus" reg="Arcifrons">Arcifrons</tp:taxon-name-part>
                <tp:taxon-name-part taxon-name-part-type="species" reg="arcifrontalis">arcifrontalis</tp:taxon-name-part>
              </tp:taxon-name><comment>: <xref ref-type="bibr" rid="B2">Ding and Yang 1986</xref>: 421; <xref ref-type="bibr" rid="B3">Ding 2006</xref>: 124.</comment></tp:nomenclature-citation></tp:nomenclature-citation-list></tp:nomenclature><tp:treatment-sec sec-type="material" id="SECID0EHAAE"><title>Specimens examined.</title><p>17♂♂, 20♀♀, <bold>China</bold>: Yunnan, Yingjiang County (<named-content xmlns:xlink="http://www.w3.org/1999/xlink" content-type="dwc:verbatimCoordinates" xlink:type="simple"><named-content content-type="geo-json" specific-use="{&#34;type&#34;:&#34;Point&#34;,&#34;coordinates&#34;:[97.550000,24.733333]}" id="NCID0ESAAE" xlink:type="simple">24°44N, 97°33E</named-content></named-content>), on bamboo, 15 August 2015, Xiang-Sheng Chen and Lin Yang; 12♂♂, 18♀♀, Yunnan, Yingjiang County, on bamboo, 18 August 2018, Hong-Xing Li, Qiang Luo and Liang-Jing Yang.</p></tp:treatment-sec><tp:treatment-sec sec-type="description" id="SECID0EWAAE"><title>Measurements.</title><p>Body length (from apex of vertex to tip of tegmina): male 3.2–3.5 mm (<italic>N</italic> = 17); female 3.4–3.8 mm (<italic>N</italic> = 20); tegmen length: male 2.7–3.0 mm (<italic>N</italic> = 17); female 2.8–3.3 mm (<italic>N</italic> = 20).</p></tp:treatment-sec><tp:treatment-sec sec-type="Coloration" id="SECID0EEBAE"><title>Coloration.</title><p>General color yellowish green (Figs <xref ref-type="fig" rid="F1">1–4</xref>). In dorsal view, a white large longitudinal stripe along median line from basal half of frons to the end of mesonotum (Fig. <xref ref-type="fig" rid="F2">5</xref>). Rostrum with apex dark brown. Eyes yellowish brown to blackish brown. <!--PageBreak -->Ocelli reddish brown. Pronotum with a white longitudinal band along lateral margin (Fig. <xref ref-type="fig" rid="F2">5</xref>). Tegulae yellowish white. Tegmina with white spots along longitudinal veins in apical half, along transverse vein and apical veins bordered yellowish brown stripes as figured (Fig. <xref ref-type="fig" rid="F2">8</xref>). Wings hyaline, with veins brown.</p></tp:treatment-sec><tp:treatment-sec sec-type="Head and thorax" id="SECID0E3BAE"><title>Head and thorax.</title><p>Ratio width of vertex at base to length 2.9–3.2, to width at apex 1.3–1.5, lateral margin slightly keeled, Y-shaped carina distinct (Fig. <xref ref-type="fig" rid="F2">5</xref>). Frons with ratio length to width 1.5–1.8, the widest at near ocelli. Ratio length of rostrum to width 7.4–7.6. Basal segment of antennae with ratio length to width 1.3–1.6, to length of second segment 0.5–0.6 (Fig. <xref ref-type="fig" rid="F2">6</xref>). Pronotum with ratio length in midline to length of vertex 2.2–2.4, anterior margin straight, posterior margin concave. Mesonotum in midline 3.5–3.8 times longer than pronotum, 2.4–2.7 times longer than vertex and pronotum combined (Fig. <xref ref-type="fig" rid="F2">5</xref>). Tegmina (Fig. <xref ref-type="fig" rid="F2">8</xref>) amply exceeding the tip of abdomen, 2.5 times longer than wide, with apical margin broadly rounded; Sc+R and M with common petiole at base, and forked before midline; Sc and R with two branches respectively; M with three branches at apical, M<sub>1</sub> fused with Rs basally, and M<sub>3</sub> fused with Cu<sub>1</sub>a basally; Cu with three branches; A with two branches fused at apical half.</p></tp:treatment-sec><tp:treatment-sec sec-type="Male genitalia" id="SECID0EYCAE"><title>Male genitalia.</title><p>Anal segment short, with inverse collar-shaped in posterior view, with lateral processes large and lamellate, apical margin roundly convex (Fig. <xref ref-type="fig" rid="F2">9</xref>). Pygofer with mediovental processes paired, finger-like, directed each other, opening oval, longer than wide, with ratio length to width 1.5 (Fig. <xref ref-type="fig" rid="F2">9</xref>), in profile with dorsal margin longer than ventral margin (Fig. <xref ref-type="fig" rid="F2">10</xref>). Aedeagus (Fig. <xref ref-type="fig" rid="F2">11</xref>) with phallobase distinct. Phallus tubular, with basal third exceeding the phallobase cephalad, and with apical fifth exceeding phallobase caudad, directed dorsad. Phallobase with apical two thirds narrowing apically, directed ventrad, dorsal margin with a stout tooth-like process at base and ventral margin with another small tooth-like process at basal third, in posterior view ring-like, opening narrow. Genital styles in profile (Fig. <xref ref-type="fig" rid="F2">13</xref>) with ventral margin distinctly convex, and with dorsal margin slightly concave, in posterior view (Fig. <xref ref-type="fig" rid="F2">12</xref>) moderately long, flake-shaped, broad at middle, apex acute, reaching the base of anal segment.</p><!--PageBreak  --></tp:treatment-sec><tp:treatment-sec sec-type="Female genitalia" id="SECID0EXDAE"><title>Female genitalia.</title><p>Anal style exceeded pygofer. Pygofer with gonocoxa VIII moderately large, basal third with inner lateral margin sinuate. Ovipositor longer than pygofer. Gonangulum small, with width wider than length, basal margin subangular convex in the middle, apical margin slightly convex, separated from gonocoxa VIII. Gonoplacs elongate, sword-like, with apex beyond apical margin of pygofer (Fig. <xref ref-type="fig" rid="F2">14</xref>). Gonapophyses IX (Fig. <xref ref-type="fig" rid="F2">15</xref>) slender, gradually narrowed apically, apex sharp, dorsal margin with apical half serrated.</p></tp:treatment-sec><tp:treatment-sec sec-type="host" id="SECID0EFEAE"><title>Host plant.</title><p>Bamboo (<italic><tp:taxon-name><tp:taxon-name-part taxon-name-part-type="genus" reg="Phyllostachys">Phyllostachys</tp:taxon-name-part></tp:taxon-name></italic> sp.).</p></tp:treatment-sec><tp:treatment-sec sec-type="distribution" id="SECID0ESEAE"><title>Distribution.</title><p>Southwest China (Yunnan Province) (Fig. <xref ref-type="fig" rid="F3">16</xref>).</p><fig id="F3" position="float" orientation="portrait"><label>Figure 16.</label><caption><p>Geographic distribution of <italic><tp:taxon-name><tp:taxon-name-part taxon-name-part-type="genus" reg="Arcifrons">Arcifrons</tp:taxon-name-part><tp:taxon-name-part taxon-name-part-type="species" reg="arcifrontalis">arcifrontalis</tp:taxon-name-part></tp:taxon-name></italic> Ding &amp; Yang, 1986 in China (black triangle).</p></caption><graphic xmlns:xlink="http://www.w3.org/1999/xlink" xlink:href="zookeys-825-145-g003.jpg" position="float" orientation="portrait" xlink:type="simple" id="oo_267652.jpg"/></fig><fig id="F4" position="float" orientation="portrait"><label>Figures 17, 18.</label><caption><p>Adult of <italic><tp:taxon-name><tp:taxon-name-part taxon-name-part-type="genus" reg="Arcifrons">Arcifrons</tp:taxon-name-part><tp:taxon-name-part taxon-name-part-type="species" reg="arcifrontalis">arcifrontalis</tp:taxon-name-part></tp:taxon-name></italic> Ding &amp; Yang, 1986 resting on leaf of bamboo. Photographed by Xiang-Sheng Chen.</p></caption><graphic xmlns:xlink="http://www.w3.org/1999/xlink" xlink:href="zookeys-825-145-g004.jpg" position="float" orientation="portrait" xlink:type="simple" id="oo_267653.jpg"/></fig></tp:treatment-sec><tp:treatment-sec><!--Section generated to contain objects referenced in tp:taxon-treatment.--><fig id="F1" position="float" orientation="portrait"><label>Figures 1–4.</label><caption><p><italic><tp:taxon-name><tp:taxon-name-part taxon-name-part-type="genus" reg="Arcifrons">Arcifrons</tp:taxon-name-part><tp:taxon-name-part taxon-name-part-type="species" reg="arcifrontalis">arcifrontalis</tp:taxon-name-part></tp:taxon-name></italic> Ding &amp; Yang, 1986. <bold>1</bold> male habitus, dorsal view <bold>2</bold> the same, lateral view <bold>3</bold> female habitus, dorsal view <bold>4</bold> the same, lateral view. Scale bars: 0.5 mm.</p></caption><graphic xmlns:xlink="http://www.w3.org/1999/xlink" xlink:href="zookeys-825-145-g001.jpg" position="float" orientation="portrait" xlink:type="simple" id="oo_267650.jpg"/></fig><fig id="F2" position="float" orientation="portrait"><label>Figures 5–15.</label><caption><p><italic><tp:taxon-name><tp:taxon-name-part taxon-name-part-type="genus" reg="Arcifrons">Arcifrons</tp:taxon-name-part><tp:taxon-name-part taxon-name-part-type="species" reg="arcifrontalis">arcifrontalis</tp:taxon-name-part></tp:taxon-name></italic> Ding &amp; Yang, 1986. <bold>5</bold> head and throad, dorsal view <bold>6</bold> frons and clypeus <bold>7</bold> the same, lateral view <bold>8</bold> tegmen <bold>9</bold> male genitalia, posterior view <bold>10</bold> the same, lateral view <bold>11</bold> aedeagus <bold>12</bold> genital style, posterior view <bold>13</bold> the same, left lateral view <bold>14</bold> female genitalia, posterior view <bold>15</bold> gonapophysis IX. Scale bars: 0.2 mm (<bold>5–10, 14, 15</bold>); 0.1 mm (<bold>11–13</bold>).</p></caption><graphic xmlns:xlink="http://www.w3.org/1999/xlink" xlink:href="zookeys-825-145-g002.jpg" position="float" orientation="portrait" xlink:type="simple" id="oo_267651.jpg"/></fig></tp:treatment-sec><ref-list><ref id="B2"><mixed-citation xmlns:xlink="http://www.w3.org/1999/xlink" xlink:type="simple"><person-group><name name-style="western"><surname>Ding</surname><given-names>JH</given-names></name><name name-style="western"><surname>Yang</surname><given-names>LF</given-names></name><name name-style="western"><surname>Hu</surname><given-names>CL</given-names></name></person-group> (<year>1986</year>) <article-title>Descriptions of new genera and species of <tp:taxon-name><tp:taxon-name-part taxon-name-part-type="family">Delphacidae</tp:taxon-name-part></tp:taxon-name> attacking bamboo from Yunnan Province, China.</article-title><source>Acta Entomologische Sinica</source><volume>29</volume>(<issue>4</issue>): <fpage>415</fpage>–<lpage>425</lpage>. <ext-link xlink:type="simple" ext-link-type="doi" xlink:href="10.16380/j.kcxb.1986.04.016">https://doi.org/10.16380/j.kcxb.1986.04.016</ext-link></mixed-citation></ref><ref id="B3"><mixed-citation xmlns:xlink="http://www.w3.org/1999/xlink" xlink:type="simple"><person-group><name name-style="western"><surname>Ding</surname><given-names>JH</given-names></name></person-group> (<year>2006</year>) <source>Fauna Sinica. <tp:taxon-name><tp:taxon-name-part taxon-name-part-type="class">Insecta</tp:taxon-name-part></tp:taxon-name> Vol. 45. <tp:taxon-name><tp:taxon-name-part taxon-name-part-type="suborder">Homoptera</tp:taxon-name-part></tp:taxon-name><tp:taxon-name><tp:taxon-name-part taxon-name-part-type="family">Delphacidae</tp:taxon-name-part></tp:taxon-name>.</source><publisher-name>Science Press</publisher-name>, <publisher-loc>Beijing</publisher-loc>, <size units="page">776 pp</size>.</mixed-citation></ref></ref-list></tp:taxon-treatment>
